# Supplementary material for: Root traits and root biomass allocation impact how wheat genotypes respond to organic amendments and earthworms
Source: PLoS One. 2018 Jul 24;13(7):e0200646. doi: 10.1371/journal.pone.0200646 (PMC6057726; doi:10.1371/journal.pone.0200646)
Supplement: S1 Table — (XLSX) [file pone.0200646.s001.xlsx]

## Sheet: Plant dataset
Box Number	Treatments			Plant Condition	Aboveground N Uptake	Grain N Uptake	Total aboveground N Uptake	Proportion of grain N uptake to total aboveground N uptake	Heading date	Anthesis date	Plant height	Leaf flag length	Leaf flag width	Physiological maturity date	Number of productive tillers	Number of unproductive tillers	Total number of tillers	Stem and leaves weight	seed covers weight	Stem base weight	Aboveground biomass	Number of spikelets per plant	Number of spikelets per head	Number of seeds per plant	Number of seeds per head	Total seeds weight per plant	Seeds weight per head	Average seed weight	Root angle	Roots weight per plant	Root to shoot	Root length per plant	Root surface area per plant	Average root diameter	Root volume per plant	Root mass density	Root length density	Total root length with diameter 0.0 - 0.5 mm	Total root length with diameter 0.5 - 1.0 mm	Total root length with diameter 1.0 - 1.5 mm	Total root length with diameter 1.5 - 2.0 mm	Total root length with diameter more than 2.0 mm	Total root surface area with diameter 0.0 - 0.5 mm	Total root surface area with diameter 0.5 - 1.0 mm	Total root surface area with diameter 1.0 - 1.5 mm	Total root surface area with diameter 1.5 - 2.0 mm	Total root surface area with diameter more than 2.0 mm	Total root volume with diameter 0.0 - 0.5 mm	Total root volume with diameter 0.5 - 1.0 mm
	Compost	Earthworms	Variety
					(mg plant-1)	(mg plant-1)	(mg plant-1)	(g g-1)	(days)	(days)	(cm)	(cm)	(cm)	(days)	(tillers)	(tillers)	(tillers)	(g)	(g)	(g)	(g)	(spikelets/plant)	(spikelets/head)	(seeds/plant)	(seeds/head)	(gr/plant)	(gr/head)	(gr/seed)	(degree)	(g)		(cm)	(cm2)	(mm)	(cm3)	(mg/cm3)	(cm/cm3)	(cm)	(cm)	(cm)	(cm)	(cm)	(cm2)	(cm2)	(cm2)	(cm2)	(cm2)	(cm3)	(cm3)
1	No	No	Gypsum	Normal	0.117	0.117	0.23468	0.500504	52	No data	56.5	32.5	1.4	82	7	4	11	5.78	1.689	0.229	10.551	86	12.2857	105	15	2.853	0.407571	0.0271714	80	0.524	0.0496635	13367.2	714.931	0.5122	3.047	0.174667	4.45574	13153.9	205.037	8.046	0.1731	0.037	557.319	42.0755	2.8003	0.0964	0.0271	2.5634	0.7096
2	No	No	Gypsum	Normal	0.141	0.122	0.263305	0.465084	48	No data	66.8	34	1.4	75	7	7	14	6.77	1.889	0.318	12.121	107	15.2857	143	20.4286	3.144	0.449143	0.021986	82	0.662	0.054616	15377.7	816.758	0.5068	3.463	0.220667	5.12591	15043.3	306.192	25.852	2.2926	0.0591	603.897	63.8818	9.1152	1.216	0.0381	2.8293	1.0976
3	No	No	Gypsum	Normal	0.194	0.134	0.327776	0.409587	48	No data	72	30.4	1.2	82	9	8	17	7.66	2.264	0.356	13.638	128	14.2222	140	15.5556	3.358	0.373111	0.0239857	81	0.818	0.0599795	18061.4	1041.07	0.5574	4.787	0.272667	6.02047	17622.2	406.05	32.2323	0.8961	0	776.685	82.8178	11.4073	0.4581	0	3.8163	1.3901
4	No	No	Gypsum	Stunted					49	No data	56	Not mature yet	Not mature yet	Not mature yet	3	12	15	4.94	0.393	0.354	5.687	24	8	0	0	0	0	0	79	0.543	0.0954809	15217.6	912.267	0.5656	4.359	0.181	5.07254	14843.5	362.193	11.7185	0.2284	0	710.235	71.5639	4.1785	0.1189	0	3.6661	1.1578
5	No	No	Gypsum	Normal	0.097	0.069	0.166188	0.415825	49	No data	69.5	21.6	1.3	79	4	6	10	4.5	1.192	0.159	7.294	63	15.75	78	19.5	1.443	0.36075	0.0185	74	0.26	0.0356457	5563	326.878	0.549	1.543	0.0866667	1.85433	5366.76	183.706	12.2692	0.1764	0.0938	242.538	38.5914	4.2619	0.0852	0.0744	1.26	0.6674
6	No	No	Red Fife	Normal	0.095	0.119	0.214245	0.556664	46	49	70.4	23.8	1.1	72	10	4	14	5.21	1.245	0.342	10.313	91	9.1	137	13.7	3.516	0.3516	0.0256642	69	0.38	0.0368467	8822.71	507.644	0.5394	2.339	0.126667	2.9409	8637.73	180.141	4.8245	0.0137	0	391.183	36.1087	1.6688	0.0068	0	1.9384	0.5927
7	No	No	Red Fife	Normal	0.118	0.118	0.236865	0.49974	44	46	54	30.9	0.9	71	9	11	20	6.22	1.361	0.466	10.782	95	10.5556	147	16.3333	2.735	0.303889	0.0186054	76	0.283	0.0262474	5664.2	307.264	0.5064	1.343	0.0943333	1.88807	5487.81	171.802	4.5874	0	0	225.794	34.6415	1.6653	0	0	1.0812	0.5702
8	No	No	Red Fife	Normal	0.106	0.102	0.208583	0.489915	43	45	59.7	28.9	0.9	69	8	5	13	5.68	1.04	0.374	9.806	84	10.5	121	15.125	2.712	0.339	0.0224132	80	0.339	0.0345707	7822.98	446.122	0.5218	2.048	0.113	2.60766	7607.47	209.673	5.3968	0.2373	0.2059	336.292	42.5534	1.8935	0.1299	0.1468	1.6549	0.7068
9	No	No	Red Fife	Normal	0.094	0.099	0.193324	0.511583	45	48	56.1	24.8	1	71	11	4	15	5.36	1.395	0.263	9.239	100	9.09091	91	8.27273	2.221	0.201909	0.0244066	68	0.248	0.0268427	5690.82	302.08	0.5107	1.295	0.0826667	1.89694	5565.35	123.511	1.9671	0	0	231.408	25.5483	0.6827	0	0	1.0698	0.433
10	No	No	Red Fife	Normal	0.086	0.106	0.192598	0.552946	45	47	59.6	20.1	0.8	71	10	6	16	5.26	1.103	0.208	9.899	78	7.8	138	13.8	3.328	0.3328	0.0241159	63	0.324	0.0327306	10096.7	599.742	0.5669	2.835	0.108	3.36558	9832.75	254.699	9.142	0.1568	0	450.691	51.4197	3.2017	0.0786	0	2.2327	0.8518
11	No	No	Rht2M	Normal	0.087	0.115	0.201613	0.570374	48	50	65.5	20.4	1.3	78	7	8	15	4.64	1.936	0.215	10.628	93	13.2857	175	25	3.837	0.548143	0.0219257	51	0.479	0.0450696	12315.3	633.127	0.4907	2.605	0.159667	4.10511	12080.1	225.143	9.8056	0.3187	0	479.654	47.086	3.3589	0.1621	0	2.1607	0.8096
12	No	No	Rht2M	Normal	0.136	0.147	0.282258	0.519062	44	47	59.2	23.4	1.4	73	9	10	19	5.69	2.158	0.402	12.454	118	13.1111	233	25.8889	4.204	0.467111	0.0180429	49	0.527	0.0423157	10633.2	616.008	0.5531	2.892	0.175667	3.5444	10257.8	362.798	12.277	0.3299	0	442.74	76.0586	4.2715	0.1612	0	2.2181	1.3089
13	No	No	Rht2M	Normal	0.086	0.049	0.134543	0.360899	45	47	48.3	21.6	1.2	73	4	5	9	3.08	0.676	0.092	5.094	47	11.75	77	19.25	1.246	0.3115	0.0161818	56	0.203	0.0398508	3781.03	242.105	0.6016	1.252	0.0676667	1.26034	3594.42	179.575	7.0142	0.0166	0	173.394	36.9714	2.4447	0.0084	0	0.9144	0.6238
14	No	No	Rht2M	Normal	0.101	0.068	0.169482	0.402873	44	45	48.5	20.6	1	79	4	3	7	2.37	0.995	0.185	5.083	55	13.75	91	22.75	1.533	0.38325	0.0168462	52	0.278	0.0546921	4525.61	278.776	0.5836	1.409	0.0926667	1.50854	4343.29	176.225	6.061	0.0377	0	204.445	36.0506	2.1273	0.0187	0	1.0827	0.6061
15	No	No	Rht2M	Normal	0.065	0.084	0.149153	0.56182	45	47	55.4	22.8	1.4	73	6	4	10	3.52	1.384	0.228	7.843	75	12.5	144	24	2.711	0.451833	0.0188264	47	0.274	0.0349356	7946.12	493.801	0.594	2.444	0.0913333	2.64871	7679.96	247.31	18.0846	0.7007	0.0584	363.697	52.4194	6.3267	0.3728	0.0392	1.8297	0.9152
16	No	No	Rht2W	Normal	0.104	0.145	0.248705	0.582489	41	43	81.1	25.2	1.2	73	7	8	15	5.61	1.935	0.222	11.912	88	12.5714	158	22.5714	4.145	0.592143	0.0262342	48	0.547	0.0459201	11999.1	657.831	0.5172	2.893	0.182333	3.99971	11707.2	280.766	10.7417	0.428	0	491.281	57.4233	3.7597	0.2246	0	2.3067	0.9631
17	No	No	Rht2W	Normal	0.111	0.11	0.220864	0.498326	46	47	81.5	20.8	1.3	73	7	10	17	5.77	1.676	0.252	10.453	97	13.8571	169	24.1429	2.755	0.393571	0.0163018	61	0.383	0.0366402	7846.45	432.787	0.5282	1.913	0.127667	2.61548	7632	207.942	6.0034	0.5014	0	322.728	43.0206	2.102	0.2575	0	1.5576	0.7302
18	No	No	Rht2W	Normal	0.155	0.153	0.308428	0.497585	48	50	74.1	16.9	1.3	75	8	8	16	6.52	2.075	0.35	13.188	106	13.25	162	20.25	4.243	0.530375	0.0261914	56	0.635	0.0481498	13316.4	725.391	0.5262	3.183	0.211667	4.43879	12980	325.232	10.7303	0.2657	0.0912	537.272	67.5508	3.6978	0.1298	0.0647	2.5329	1.1525
19	No	No	Rht2W	Normal	0.088	0.127	0.21533	0.590078	42	43	74.5	24.5	1.2	71	7	6	13	6.08	1.724	0.328	11.555	90	12.8571	190	27.1429	3.423	0.489	0.0180158	51	0.378	0.0327131	6463.94	381.294	0.559	1.81	0.126	2.15465	6173.74	258.656	30.4399	1.1011	0	259.741	56.1725	10.765	0.5726	0	1.2403	1.0054
20	No	No	Rht2W	Normal	0.108	0.099	0.207032	0.476981	44	45	82.9	15.2	1	75	8	5	13	5.16	1.499	0.265	9.694	87	10.875	169	21.125	2.77	0.34625	0.0163905	69	0.394	0.0406437	10368.4	653.517	0.6032	3.286	0.131333	3.45613	10073.7	276.793	17.1452	0.733	0	494.181	56.3512	6.0315	0.378	0	2.5471	0.9442
21	No	No	A. tauschii	Normal	0.049	0.038	0.0872008	0.432809	99	104	50.7	5.7	0.3	133	32	7	39	7.66	1.78	0.635	11.117	247	7.71875	233	7.28125	1.042	0.0325625	0.0044721	60	1.553	0.139696	41814.4	2352.45	1.068	10.566	0.517667	13.9381	41228.1	573.468	12.6907	0.2108	0	1866.12	111.118	4.4608	0.114	0	9.1733	1.7604
22	No	No	A. tauschii	Normal	0.065	0.038	0.103042	0.371009	107	109	46.1	8.6	0.3	135	32	4	36	8.17	1.902	0.474	11.584	283	8.84375	253	7.90625	1.038	0.0324375	0.00410277	85	1.427	0.123187	29331.5	1772.62	0.765	8.57	0.475667	9.77718	28712.3	605.591	13.3059	0.3514	0	1383.16	117.761	4.6283	0.1771	0	7.2501	1.8722
23	No	No	A. tauschii	Normal	0.055	0.041	0.0960646	0.430676	107	112	49	7.1	0.4	133	33	4	37	8.27	1.43921	0.506	11.461	266	8.06061	259	7.84848	1.24579	0.0377512	0.00481	80	1.742	0.151994	41562	2451	1.1245	11.564	0.580667	13.854	40879.4	668.496	13.5816	0.5105	0	1944.5	129.491	4.7448	0.263	0	9.8001	2.048
24	No	No	A. tauschii	Normal	0.057	0.043	0.0999993	0.427083	102	105	50.5	8.8	0.4	133	32	3	35	7.71	2.25928	0.394	11.546	261	8.15625	256	8	1.18272	0.03696	0.00462	95	1.205	0.104365	24237.9	1369.44	0.5428	6.178	0.401667	8.07929	23896.5	334.672	6.5621	0.1226	0	1088.77	64.6854	2.273	0.062	0	5.4678	1.022
25	No	No	A. tauschii	Normal	0.054	0.036	0.0892285	0.400367	107	109	51	6.6	0.4	137	32	1	33	7.57	2.80767	0.426	11.832	271	8.46875	263	8.21875	1.02833	0.0321353	0.00391	95	2.16	0.182556	52144.2	3082.53	1.3108	14.541	0.72	17.3814	51180.6	936.665	26.1192	0.7582	0.0627	2436.61	182.699	9.2209	0.4015	0.0434	12.3108	2.915
26	No	Yes	Gypsum	Normal	0.146	0.031	0.177162	0.177106	55	No data	67.1	27.9	1.2	79	13	7	20	7.01	1.948	0.34	9.958	160	12.3077	27	2.07692	0.66	0.0507692	0.0244444	84	0.536	0.0538261	14054	748.453	0.5108	3.188	0.178667	4.68466	13714.4	314.723	24.2544	0.6245	0	553.326	66.3834	8.5208	0.3235	0	2.6693	1.1529
27	No	Yes	Gypsum	Normal	0.156	0.112	0.267556	0.418188	47	No data	79.5	30.8	1.7	76	7	10	17	7.16	1.934	0.321	12.152	122	17.4286	139	19.8571	2.737	0.391	0.0196906	69	0.659	0.0542298	13863.2	806.894	0.5445	3.773	0.219667	4.62107	13378.1	440.905	41.7621	2.3734	0.0971	574.364	93.0841	14.8135	1.1896	0.0722	2.8587	1.6216
28	No	Yes	Gypsum	Normal	0.111	0.032	0.142978	0.225642	57	No data	44.2	16.7	1.1	88	8	4	12	5.25	0.779	0.143	7.043	67	8.375	46	5.75	0.871	0.108875	0.0189348	84	0.248	0.0352123	4777.85	264.581	0.5262	1.181	0.0826667	1.59262	4664.24	107.898	5.3904	0.3042	0.0137	203.346	22.7445	1.8872	0.1617	0.0095	0.9868	0.3943
29	No	Yes	Gypsum	Normal	0.175	0.132	0.306482	0.42931	48	No data	66.5	29.3	1.3	79	6	8	14	6.66	1.635	0.271	11.818	96	16	138	23	3.252	0.542	0.0235652	77	0.75	0.0634625	16795.5	932.81	0.5265	4.152	0.25	5.59849	16390.8	379.885	24.2043	0.5424	0	698.795	79.305	8.5651	0.2771	0	3.3598	1.3617
30	No	Yes	Gypsum	Normal					48	No data	77.5	24	1.3	79	5	7	12	5.8	1.583	0.296	11.425	86	17.2	159	31.8	3.746	0.7492	0.0235597	88	0.625	0.0547046	13070.2	826.348	0.6034	4.175	0.208333	4.35673	12641.5	401.733	25.7531	1.1282	0.1315	614.506	82.8017	9.0781	0.5857	0.0844	3.2138	1.4031
31	No	Yes	Red Fife	Normal	0.123	0.106	0.228825	0.461052	46	50	63.1	20.9	0.9	70	9	8	17	6.13	1.165	0.438	10.469	77	8.55556	112	12.4444	2.736	0.304	0.0244286	73	0.54	0.0515809	13448.9	803.5	0.5657	3.835	0.18	4.48297	13064	359.383	22.458	2.2106	0.9	591.295	73.644	7.9571	1.1538	0.661	2.906	1.2379
32	No	Yes	Red Fife	Normal	0.107	0.182	0.288207	0.630199	44	46	63.8	25.8	1	73	11	9	20	7.12	1.719	0.48	14.848	112	10.1818	182	16.5455	5.529	0.502636	0.0303791	71	0.579	0.0389952	14106	784.139	0.523	3.497	0.193	4.70199	13767.9	322.403	13.7187	1.5153	0.4525	585.295	65.5262	4.8719	0.7967	0.3675	2.835	1.0926
33	No	Yes	Red Fife	Normal	0.118	0.127	0.24494	0.516975	48	50	71.5	23.8	1.1	71	10	8	18	5.91	1.359	0.382	10.965	99	9.9	153	15.3	3.314	0.3314	0.0216601	69	0.416	0.0379389	10808.2	581.087	0.5085	2.494	0.138667	3.60273	10608.9	192.329	6.7312	0.2175	0	446.12	38.5889	2.4427	0.1066	0	2.0839	0.6345
34	No	Yes	Red Fife	Normal	0.169	0.095	0.264466	0.360571	48	52	62.2	24.6	1.1	75	14	3	17	6.37	1.367	0.315	10.484	104	7.42857	96	6.85714	2.432	0.173714	0.0253333	79	0.429	0.0409195	12229.5	637.449	0.4953	2.648	0.143	4.07649	12069.1	155.714	4.35	0.2647	0	502.097	31.2118	1.5166	0.1361	0	2.254	0.5116
35	No	Yes	Red Fife	Normal	0.079	0.104	0.183379	0.567677	47	48	58.3	24.7	0.9	73	7	4	11	5.02	0.936	0.375	9.143	73	10.4286	141	20.1429	2.812	0.401714	0.0199433	58	0.338	0.0369682	9422.69	516.056	0.5233	2.268	0.112667	3.1409	9223.85	189.807	8.6692	0.3116	0.0483	393.093	39.1993	3.0705	0.1538	0.0339	1.8744	0.6668
36	No	Yes	Rht2M	Normal	0.079	0.107	0.185342	0.575291	42	45	58.6	23.1	1.4	71	6	9	15	5.33	1.571	0.229	10.011	83	13.8333	169	28.1667	2.881	0.480167	0.0170473	75	0.345	0.0344621	4861.27	327.062	0.6117	1.793	0.115	1.62042	4566.08	265.115	28.447	1.6207	0	217.676	57.4138	10.1211	0.838	0	1.1431	1.0213
37	No	Yes	Rht2M	Normal	0.096	0.144	0.240351	0.59913	46	47	63.5	25.8	1.6	76	8	7	15	5.38	2.137	0.379	12.636	105	13.125	183	22.875	4.74	0.5925	0.0259016	64	0.598	0.0473251	11992.7	665.991	0.5265	2.982	0.199333	3.99755	11693.5	282.83	15.5241	0.7048	0.0603	493.779	59.2391	5.4853	0.3714	0.0443	2.3448	1.0198
38	No	Yes	Rht2M	Normal	0.11	0.113	0.222635	0.505411	43	45	51.7	22.2	1.2	69	8	9	17	4.33	1.528	0.326	8.753	92	11.5	165	20.625	2.569	0.321125	0.0155697	51	0.309	0.0353022	5732.94	311.069	0.5065	1.377	0.103	1.91098	5527.93	194.571	10.041	0.1833	0.2132	221.586	41.3806	3.5448	0.0893	0.1524	1.092	0.7226
39	No	Yes	Rht2M	Normal	0.062	0.143	0.204267	0.698692	46	47	60.8	19.9	1.5	75	8	5	13	4.57	1.928	0.251	11.556	91	11.375	193	24.125	4.807	0.600875	0.0249067	58	0.49	0.0424022	8715.37	517.748	0.5739	2.481	0.163333	2.90512	8430.31	275.001	9.9462	0.1128	0	383.042	56.8049	3.4664	0.0579	0	1.9307	0.9632
40	No	Yes	Rht2M	Normal	0.058	0.126	0.184076	0.682573	41	43	68.9	23.2	1.4	70	5	1	6	2.98	1.412	0.096	8.545	54	10.8	126	25.2	4.057	0.8114	0.0321984	71	0.329	0.038502	7754.42	461.652	0.5579	2.192	0.109667	2.58481	7551.85	191.807	10.5849	0.1847	0	347.158	40.326	3.6608	0.0942	0	1.6916	0.6992
41	No	Yes	Rht2W	Normal	0.043	0.1	0.142762	0.700507	51	52	91.1	21.8	1.4	82	4	2	6	3.45	1.266	0.127	8.307	46	11.5	106	26.5	3.464	0.866	0.0326792	54	0.391	0.0470687	10591.2	591.908	0.5315	2.636	0.130333	3.5304	10408.2	171.496	10.6409	0.7995	0	461.1	34.8593	3.7649	0.4069	0	2.1262	0.5811
42	No	Yes	Rht2W	Normal	0.092	0.109	0.201065	0.544265	43	44	77.1	20.4	1.2	71	6	4	10	4.88	1.547	0.231	9.595	74	12.3333	137	22.8333	2.937	0.4895	0.021438	74	0.338	0.0352267	6058.32	339.824	0.5255	1.541	0.112667	2.01944	5860.23	184.665	12.0886	1.202	0.1371	246.046	38.2185	4.3692	0.6436	0.0934	1.2046	0.6488
43	No	Yes	Rht2W	Normal	0.089	0.09	0.178597	0.503022	44	45	82.8	19.8	1.2	73	7	3	10	4.66	1.367	0.207	8.867	71	10.1429	135	19.2857	2.633	0.376143	0.0195037	64	0.23	0.0259389	5604.63	307.665	0.5079	1.351	0.0766667	1.86821	5474.29	124.851	5.1453	0.2806	0.0613	234.137	26.1307	1.7738	0.1421	0.04	1.0985	0.4497
44	No	Yes	Rht2W	Normal	0.071	0.056	0.127588	0.442056	42	44	78.5	24.5	1.1	69	5	4	9	4.22	0.928	0.133	6.754	53	10.6	83	16.6	1.473	0.2946	0.017747	61	0.257	0.0380515	4064.41	241.688	0.5679	1.167	0.0856667	1.3548	3917.02	139.896	7.4349	0.002	0.0529	177.271	29.9041	2.5552	0.0007	0.0377	0.8938	0.5259
45	No	Yes	Rht2W	Normal	0.073	0.111	0.184036	0.60327	44	45	78.9	17.9	1.3	73	6	5	11	4.26	1.513	0.188	9.375	73	12.1667	163	27.1667	3.414	0.569	0.0209448	79	0.313	0.0333867	7017.11	440.388	0.6002	2.199	0.104333	2.33904	6792.86	213.487	10.6584	0.1029	0	332.557	43.4865	3.6946	0.0516	0	1.7207	0.7284
46	No	Yes	A. tauschii	Normal	0.065	0.034	0.0993227	0.345972	111	112	49.1	8.9	0.4	137	29	3	32	7.43	1.66408	0.42	10.513	227	7.82759	221	7.62069	0.99892	0.0344455	0.00452	80	1.2	0.114144	24419.9	1480.31	0.7559	7.193	0.4	8.13998	23870.9	534.008	14.3785	0.4293	0.2434	1159.25	103.483	5.0775	0.226	0.1821	6.1057	1.6387
47	No	Yes	A. tauschii	Normal	0.098	0.009	0.106078	0.080217	108	114	38.4	6.4	0.4	137	26	8	34	6.83	0.805	0.482	8.325	177	6.80769	71	2.73077	0.208	0.008	0.00292958	85	0.77	0.0924925	12669.9	788.941	0.5689	3.957	0.256667	4.2233	12313.9	346.187	9.2069	0.6307	0	610.941	66.4683	3.3055	0.3313	0	3.4265	1.0417
48	No	Yes	A. tauschii	Normal	0.05	0.034	0.0840723	0.406568	108	109	46.3	6	0.3	133	30	5	35	7.09	1.52855	0.558	10.077	221	7.36667	207	6.9	0.90045	0.030015	0.00435	60	1.138	0.11293	23744.5	1398.3	0.7435	6.616	0.379333	7.91482	23301.2	432.686	10.1965	0.3989	0	1100.17	82.9368	3.6159	0.2157	0	5.7777	1.2991
49	No	Yes	A. tauschii	Normal	0.074	0.015	0.088567	0.164265	105	109	42.8	6.9	0.4	135	25	22	47	6.99	1.232	0.597	9.196	200	8	109	4.36	0.377	0.01508	0.00345872	65	1.343	0.146042	25272.5	1594.34	0.8021	8.02	0.447667	8.42417	24687	572.037	13.1703	0.2497	0.024	1257	110.603	4.6442	0.1291	0.016	6.7998	1.7455
50	No	Yes	A. tauschii	Normal	0.061	0.029	0.0908291	0.324151	109	112	50.6	8.9	0.4	137	23	1	24	6.15	1.92672	0.343	9.22	192	8.34783	162	7.04348	0.80028	0.0347948	0.00494	105	1.27	0.137744	28230.2	1709.6	0.7729	8.279	0.423333	9.41005	27509.4	702.565	17.4976	0.6615	0.0257	1316.89	135.356	6.191	0.3481	0.0164	6.8113	2.1291
51	Yes	No	Gypsum	Normal	0.113	0.111	0.223613	0.495524	51	No data	66.8	32.5	1.6	82	8	8	16	6.24	1.861	0.261	11.158	120	15	94	11.75	2.796	0.3495	0.0297447	82	0.589	0.0527872	12280.9	643.601	0.5036	2.695	0.196333	4.09363	12052.5	213.702	14.3771	0.2894	0	495.097	44.5483	5.1052	0.1424	0	2.3101	0.7643
52	Yes	No	Gypsum	Desease					54	No data	40.5	38.8	1.4	68	1	13	14	2.93	0.18	0	3.11	12	12	0	0	0	0	0	87	0.0005	0.000160772	0	0	0	0	0.000166667	0	0	0	0	0	0	0	0	0	0	0	0	0
53	Yes	No	Gypsum	Normal	0.201	0.131	0.33199	0.394524	48	No data	67.8	27.6	1.4	79	8	7	15	7.48	2.086	0.281	12.836	125	15.625	159	19.875	2.989	0.373625	0.0187987	86	0.0665	0.00518074	12663.5	729.484	0.5504	3.351	0.0221667	4.22118	12321	323.476	18.8561	0.1972	0	541.95	67.4012	6.6185	0.103	0	2.728	1.1556
54	Yes	No	Gypsum	Normal	0.113	0.134	0.246864	0.542879	53	No data	68.4	29.1	1.3	88	6	6	12	5.64	1.893	0.228	10.988	100	16.6667	162	27	3.227	0.537833	0.0199198	72	0.581	0.0528759	14399.3	819.018	0.5412	3.708	0.193667	4.79978	14042.8	330.758	24.5816	0.9792	0.2178	609.555	68.0929	8.8272	0.5108	0.1491	2.9141	1.1541
55	Yes	No	Gypsum	Normal	0.232	0.188	0.420411	0.447748	47	No data	74.3	26.9	1.2	78	12	5	17	9.09	3.044	0.48	17.009	169	14.0833	196	16.3333	4.395	0.36625	0.0224235	85	0.882	0.0518549	22255	1187.28	0.5101	5.059	0.294	7.41832	21869.7	361.183	23.1589	0.9568	0.006	910.883	73.3174	8.2045	0.4955	0.004	4.2065	1.2231
56	Yes	No	Red Fife	Normal	0.168	0.058	0.22548	0.255534	48	52	51.5	28.4	0.9	82	10	5	15	4.96	1.059	0.19	7.575	79	7.9	65	6.5	1.366	0.1366	0.0210154	72	0.36	0.0475248	9527.26	534.696	0.5328	2.391	0.12	3.17575	9400.61	123.077	3.568	0	0	429.184	24.3262	1.2452	0	0	2.0222	0.3931
57	Yes	No	Red Fife	Normal	0.17	0.132	0.302268	0.436812	49	50	62.1	24.5	1.1	73	11	7	18	5.93	1.475	0.364	10.836	99	9	114	10.3636	3.067	0.278818	0.0269035	67	0.601	0.0554633	17793.9	952.33	0.5116	4.057	0.200333	5.93131	17483.6	301.753	8.203	0.3427	0	730.908	59.3455	2.893	0.1772	0	3.5141	0.9539
58	Yes	No	Red Fife	Normal	0.123	0.073	0.195744	0.373178	49	50	52.4	20.9	0.9	78	5	5	10	2.9	0.779	0.206	5.649	48	9.6	71	14.2	1.764	0.3528	0.0248451	71	0.181	0.0320411	4627.07	272.407	0.5473	1.289	0.0603333	1.54236	4498.6	123.621	4.6942	0.1605	0	205.171	24.7447	1.6714	0.0854	0	1.0079	0.4052
59	Yes	No	Red Fife	Normal	0.103	0.073	0.175491	0.414376	48	52	49.2	22.9	1	78	7	5	12	3.53	0.754	0.27	6.305	56	8	66	9.42857	1.751	0.250143	0.0265303	43	0.199	0.0315623	3448.95	203.751	0.5581	0.964	0.0663333	1.14965	3337.66	109.569	1.5468	0.1728	0	154.779	21.5751	0.5355	0.0965	0	0.8021	0.3453
60	Yes	No	Red Fife	Normal	0.106	0.076	0.181585	0.418684	42	45	54.4	27.5	1	70	9	4	13	3.88	0.936	0.182	6.819	68	7.55556	94	10.4444	1.821	0.202333	0.0193723	79	0.156	0.0228773	2636.89	167.679	0.6285	0.862	0.052	0.878965	2503.05	130.164	3.6475	0.0342	0	119.568	26.7661	1.3186	0.0167	0	0.6385	0.4507
61	Yes	No	Rht2M	Normal	0.179	0.128	0.306741	0.416315	45	47	55.1	21.3	1.4	79	8	4	12	4.14	1.595	0.227	9.453	89	11.125	187	23.375	3.491	0.436375	0.0186684	59	0.38	0.0401989	10377	530.742	0.492	2.171	0.126667	3.45899	10216.5	156.162	4.2578	0.006	0	411.333	31.9189	1.4843	0.0029	0	1.8464	0.5349
62	Yes	No	Rht2M	Normal	0.16	0.076	0.235832	0.321357	45	46	53.2	24.4	1.4	82	9	4	13	4.69	1.449	0.195	8.495	85	9.44444	118	13.1111	2.161	0.240111	0.0183136	63	0.343	0.0403767	8668.56	489.492	0.5368	2.226	0.114333	2.88952	8494.4	170.559	3.3402	0.2612	0	380.446	34.5157	1.1926	0.1316	0	1.8215	0.5717
63	Yes	No	Rht2M	Normal	0.201	0.22	0.420938	0.523424	45	47	55.5	19.7	1.2	75	11	5	16	6.37	2.901	0.367	15.515	145	13.1818	315	28.6364	5.877	0.534273	0.0186571	65	0.549	0.0353851	12809.2	672.198	0.5023	2.823	0.183	4.26973	12555	247.403	6.7166	0.1152	0	510.062	50.7713	2.278	0.0636	0	2.3794	0.8547
64	Yes	No	Rht2M	Normal	0.131	0.107	0.237559	0.45021	43	46	55.5	21.2	1.3	73	9	5	14	4.23	1.546	0.221	8.958	85	9.44444	187	20.7778	2.961	0.329	0.0158342	65	0.334	0.0372851	7363.5	391.245	0.5007	1.669	0.111333	2.4545	7237.01	122.958	3.5191	0.0176	0	305.87	25.7318	1.1989	0.0089	0	1.406	0.441
65	Yes	No	Rht2M	Normal	0.156	0.114	0.269341	0.422635	43	45	54.6	21.8	1.3	75	10	3	13	4.15	1.92	0.232	9.419	95	9.5	161	16.1	3.117	0.3117	0.0193602	69	0.361	0.0383268	6025.53	380.816	0.6067	1.93	0.120333	2.00851	5784.71	233.765	6.9675	0.0793	0	277.465	48.5039	2.439	0.0425	0	1.4544	0.826
66	Yes	No	Rht2W	Normal	0.17	0.131	0.301114	0.435897	43	45	69.8	21.1	1.4	76	9	3	12	5.37	1.868	0.244	11.131	92	10.2222	161	17.8889	3.649	0.405444	0.0226646	56	0.517	0.0464469	13999.9	699.182	0.4848	2.803	0.172333	4.66663	13800.5	194.222	5.1044	0.0321	0	545.868	39.2565	1.7944	0.0162	0	2.4228	0.6493
67	Yes	No	Rht2W	Stunted					60	65	38	Not mature yet	Not mature yet	Not mature yet	3	9	12	2.6	0.48	0.126	3.206	20	6.66667	0	0	0	0	0	59	0.369	0.115097	13983.7	859.697	0.586	4.212	0.123	4.66123	13713.8	259.589	9.3545	0.6716	0.2675	685.111	51.2944	3.3041	0.3463	0.2613	3.5184	0.8309
68	Yes	No	Rht2W	Normal	0.221	0.139	0.359973	0.385248	43	45	72.3	17.3	1.4	79	10	4	14	5.83	2.076	0.211	12.139	98	9.8	197	19.7	4.022	0.4022	0.0204162	72	0.342	0.0281737	11005.2	539.115	0.4655	2.102	0.114	3.6684	10870	130.891	4.3323	0	0	419.648	26.7011	1.5095	0	0	1.7795	0.4465
69	Yes	No	Rht2W	Normal	0.111	0.09	0.201735	0.448036	48	50	77.5	24.3	1.4	82	5	2	7	3.28	1.013	0.141	6.865	43	8.6	102	20.4	2.431	0.4862	0.0238333	59	0.24	0.0349599	5013.95	291.249	0.5465	1.347	0.08	1.67132	4912.87	98.635	2.449	0	0	230.013	20.4981	0.8392	0	0	1.1136	0.3488
70	Yes	No	Rht2W	Normal	0.149	0.058	0.207202	0.282273	52	54	85	21.8	1.4	82	6	2	8	4.47	1.927	0.15	8.421	63	10.5	122	20.3333	1.874	0.312333	0.0153607	66	0.458	0.0543878	15273.7	969.433	0.6155	4.903	0.152667	5.09122	14953.1	303.708	15.0867	1.7211	0.0462	754.435	60.7714	5.4919	0.8983	0.0305	3.9099	0.9975
71	Yes	No	A. tauschii	Normal	0.131	0.057	0.187274	0.302675	112	114	51.8	6.9	0.4	139	44	8	52	10.98	2.55358	0.736	15.713	368	8.36364	297	6.75	1.44342	0.032805	0.00486	75	2.087	0.13282	49025.9	2786.84	1.0849	12.647	0.695667	16.342	48260.6	744.418	20.2154	0.6987	0	2181.82	145.409	7.0606	0.3596	0	10.9277	2.325
72	Yes	No	A. tauschii	Normal	0.111	0.025	0.135926	0.185845	107	109	47.2	6.6	0.4	135	46	16	62	9.05	1.8261	0.597	12.165	324	7.04348	185	4.02174	0.6919	0.0150413	0.00374	70	1.436	0.118044	31988.7	1837.02	0.9092	8.402	0.478667	10.6629	31587.7	391.366	9.3478	0.2552	0.018	1479.88	75.6991	3.3352	0.1273	0.0115	7.5118	1.1964
73	Yes	No	A. tauschii	Normal	0.121	0.067	0.188509	0.358066	108	109	52.7	9.4	0.5	136	58	11	69	13.39	3.68232	0.82	20.165	358	6.17241	428	7.37931	2.27268	0.0391841	0.00531	80	3.52	0.17456	74001.7	4567.55	1.5811	22.534	1.17333	24.6672	72360.8	1597.99	42.0739	0.8493	0.0282	3549.07	313.174	14.8091	0.437	0.0196	18.8032	5.0222
74	Yes	No	A. tauschii	Normal	0.104	0.034	0.138672	0.248029	117	120	46.5	5.3	0.4	144	39	7	46	8.63	2.53115	0.616	12.842	312	8	229	5.87179	1.06485	0.0273038	0.00465	80	2.36	0.183772	45881.2	2878.71	1.1985	14.456	0.786667	15.2937	44823.6	1033.93	23.3009	0.3562	0	2260.38	200.42	8.1651	0.1833	0	12.1957	3.175
75	Yes	No	A. tauschii	Normal	0.129	0.021	0.149612	0.140109	121	123	49.5	5.6	0.5	158	47	23	70	18.49	3.1952	0.887	23.357	420	8.93617	240	5.10638	0.7848	0.0166979	0.00327	80	4.827	0.206662	139834	8199.63	2.2404	38.335	1.609	46.6114	136323	3277.85	211.345	17.9923	3.5945	6069.96	659.8	76.2836	9.464	2.5358	30.9353	10.9108
76	Yes	Yes	Gypsum	Normal	0.201	0.097	0.298332	0.32587	56	No data	66.2	32.9	1.7	82	7	12	19	7.24	1.751	0.375	11.605	93	13.2857	92	13.1429	2.239	0.319857	0.024337	89	0.833	0.0717794	21331.3	1169.66	0.5241	5.114	0.277667	7.11044	20904.3	406.354	20.2254	0.4949	0	885.452	82.4222	7.07	0.2468	0	4.2559	1.3756
77	Yes	Yes	Gypsum	Normal	0.212	0.107	0.319239	0.336613	49	No data	63	29.3	1.1	82	10	7	17	7.84	2.352	0.357	12.937	127	12.7	125	12.5	2.388	0.2388	0.019104	86	0.832	0.0643117	21101.9	1094.31	0.4933	4.54	0.277333	7.03395	20695.8	375.08	29.823	1.0052	0.111	818.688	78.1558	10.4002	0.5214	0.0748	3.75	1.3417
78	Yes	Yes	Gypsum	Normal	0.186	0.092	0.278277	0.330444	54	No data	61.9	20.1	1.3	88	8	6	14	7.01	1.628	0.284	10.928	102	12.75	97	12.125	2.006	0.25075	0.0206804	72	0.804	0.0735725	19874.2	1077.56	0.5164	4.673	0.268	6.62472	19398.9	447.578	26.5861	1.0555	0.0473	794.403	91.9721	9.4637	0.5441	0.0298	3.7076	1.5531
79	Yes	Yes	Gypsum	Normal	0.15	0.059	0.209648	0.282378	55	No data	68.1	26.6	1.3	88	6	6	12	6.45	1.293	0.282	9.333	84	14	60	10	1.308	0.218	0.0218	66	0.492	0.0527162	9472.77	493.205	0.4896	2.056	0.164	3.15759	9284.58	181.267	6.5682	0.3534	0	376.773	37.8355	2.2389	0.1921	0	1.7699	0.6494
80	Yes	Yes	Gypsum	Normal	0.212	0.102	0.313751	0.323825	46	No data	66.5	25.4	1.2	82	12	7	19	8.02	2.456	0.284	12.628	146	12.1667	118	9.83333	1.868	0.155667	0.0158305	86	1.021	0.0808521	38058.3	1904.31	0.648	7.619	0.340333	12.6861	37495.4	527.603	31.6432	3.608	0.0596	1440.49	106.549	11.3308	1.8798	0.0381	6.4783	1.7674
81	Yes	Yes	Red Fife	Normal	0.108	0.068	0.17558	0.386186	44	46	51.5	28.7	1	73	7	5	12	3.11	0.712	0.203	5.587	84	12	72	10.2857	1.562	0.223143	0.0216944	59	0.115	0.0205835	2420.81	143.436	0.1886	0.676	0.0383333	0.806937	2360.41	58.9608	1.4375	0	0	111.349	11.4845	0.4959	0	0	0.5632	0.1818
82	Yes	Yes	Red Fife	Normal	0.095	0.052	0.146425	0.352438	48	55	57.5	16.4	0.9	75	6	3	9	2.66	0.692	0.12	4.701	67	11.1667	51	8.5	1.229	0.204833	0.024098	92	0.163	0.0346735	3468.28	209.224	0.192	1.004	0.0543333	1.15609	3352.58	114.136	1.5685	0	0	156.941	22.3874	0.5441	0	0	0.8013	0.3583
83	Yes	Yes	Red Fife	Normal	0.064	0.025	0.0896642	0.283669	42	43	44.1	22.3	0.7	70	3	3	6	2.43	0.28	0.043	3.277	31	10.3333	28	9.33333	0.524	0.174667	0.0187143	61	0.044	0.0134269	284.918	30.598	0.3418	0.261	0.0146667	0.0949727	227.714	53.355	3.3805	0.3412	0.1273	14.3173	11.0502	1.2289	0.1821	0.0828	0.0988	0.1877
84	Yes	Yes	Red Fife	Normal	0.186	0.14	0.3263	0.430154	46	47	56.7	24.3	1.1	73	10	10	20	5.03	1.301	0.439	10.1	119	11.9	147	14.7	3.33	0.333	0.0226531	85	0.454	0.0449505	11629.9	677.631	0.3695	3.153	0.151333	3.87662	11396.6	229.644	3.5066	0.1449	0	526.572	45.1457	1.2301	0.0732	0	2.6494	0.7252
85	Yes	Yes	Red Fife	Normal	0.207	0.163	0.369686	0.439864	45	48	70.5	22.4	1.1	68	13	6	19	8.27	2.106	0.316	14.058	166	12.7692	223	17.1538	3.366	0.258923	0.0150942	73	0.598	0.0425381	21767.2	1046.35	0.4538	4.015	0.199333	7.25575	21490.7	270.558	5.9274	0.0966	0	808.442	53.642	2.0715	0.0464	0	3.5833	0.8695
86	Yes	Yes	Rht2M	Normal	0.173	0.173	0.345674	0.500263	50	52	55.5	20.9	1.4	82	9	6	15	5.23	2.232	0.29	12.6	117	13	230	25.5556	4.848	0.538667	0.0210783	61	0.45	0.0357143	12190.6	594.92	0.4624	2.313	0.15	4.06353	12016.6	170.176	3.8385	0.012	0	458.569	34.7416	1.3445	0.0058	0	1.9784	0.5799
87	Yes	Yes	Rht2M	Normal	0.069	0.046	0.114501	0.398097	44	45	57.1	24.4	1.2	73	4	7	11	2.8	0.773	0.156	4.874	52	13	85	21.25	1.145	0.28625	0.0134706	49	0.099	0.0203119	1021.66	69.9809	0.218	0.381	0.033	0.340554	958.826	62.1851	0.65	0	0	49.8371	12.8133	0.2248	0	0	0.2957	0.216
88	Yes	Yes	Rht2M	Normal	0.165	0.056	0.221023	0.253244	47	48	55.4	20.7	1.3	85	9	6	15	4.61	1.27	0.191	7.592	96	10.6667	104	11.5556	1.521	0.169	0.014625	62	0.284	0.0374078	7773.85	397.149	0.3238	1.617	0.0946667	2.59128	7661.93	108.225	3.5725	0.1234	0	310.271	22.3734	1.2557	0.0617	0	1.365	0.3791
89	Yes	Yes	Rht2M	Normal	0.154	0.106	0.259205	0.407223	44	45	46.9	22.6	1.4	73	10	9	19	4.13	1.481	0.17	8.41	117	11.7	138	13.8	2.629	0.2629	0.0190507	71	0.272	0.0323424	8416.67	411.546	0.3107	1.603	0.0906667	2.80556	8298.86	114.62	3.1633	0.0299	0	316.898	23.8529	1.0863	0.0148	0	1.3895	0.4074
90	Yes	Yes	Rht2M	Normal	0.202	0.159	0.360753	0.441402	48	49	67.1	18.5	1.2	82	12	2	14	6.29	3.082	0.357	14.894	146	12.1667	282	23.5	5.165	0.430417	0.0183156	64	0.684	0.0459245	20683.4	1112.06	0.5141	4.758	0.228	6.89446	20323.3	336.013	22.1459	1.6368	0.3012	842.5	68.8392	7.9456	0.8498	0.2176	3.8477	1.1594
91	Yes	Yes	Rht2W	Normal	0.081	0.074	0.154832	0.475243	48	49	64.7	18.2	1.2	71	6	7	13	4.68	1.228	0.175	7.716	72	12	89	14.8333	1.633	0.272167	0.0183483	71	0.247	0.0320114	3713.08	207.642	0.3516	0.924	0.0823333	1.23769	3594.5	114.806	3.7141	0.0631	0	153.225	24.5529	1.2627	0.0327	0	0.757	0.4309
92	Yes	Yes	Rht2W	Normal	0.117	0.01	0.127297	0.0772706	50	55	58.4	22.7	1.1	85	3	13	16	3.62	0.386	0.106	4.32	36	12	13	4.33333	0.208	0.0693333	0.016	79	0.182	0.0421296	3232.11	207.612	0.2045	1.061	0.0606667	1.07737	3142.31	87.306	2.4293	0.0588	0	162.639	18.2952	0.8426	0.0299	0	0.8892	0.315
93	Yes	Yes	Rht2W	Normal	0.108	0.011	0.119111	0.0931966	44	45	67.1	24.8	1.1	71	6	6	12	3.11	0.977	0.086	4.357	62	10.3333	14	2.33333	0.184	0.0306667	0.0131429	83	0.142	0.0325912	3657.24	218.795	0.1904	1.042	0.0473333	1.21908	3563.44	90.691	2.5835	0.4912	0.0335	168.073	18.4245	0.935	0.2824	0.0218	0.8325	0.306
94	Yes	Yes	Rht2W	Normal	0.133	0.104	0.236103	0.438726	47	47	64.5	21.7	1.5	78	7	7	14	4.1	1.391	0.19	8.667	81	11.5714	130	18.5714	2.986	0.426571	0.0229692	82	0.348	0.0401523	4164.72	253.36	0.1936	1.227	0.116	1.38824	4002.34	158.248	4.1067	0.0317	0	184.836	32.1847	1.4612	0.0158	0	0.9579	0.5353
95	Yes	Yes	Rht2W	Normal	0.223	0.17	0.393702	0.432729	43	45	81.2	21.5	1.5	73	10	2	12	5.54	2.486	0.277	12.828	124	12.4	222	22.2	4.525	0.4525	0.0203829	58	0.499	0.0388993	18543	965.577	0.4957	4.003	0.166333	6.18098	18204.5	311.39	24.8519	1.7995	0.388	721.671	64.0505	8.9481	0.9406	0.2848	3.2772	1.0848
96	Yes	Yes	A. tauschii	Normal	0.121	0.002	0.12293	0.0175429	121	123	40.1	11.4	0.5	150	28	29	57	8.86	0.985	0.922	10.822	199	7.10714	35	1.25	0.055	0.00196429	0.00157143	80	1.622	0.14988	32808.4	2211.35	0.8746	11.967	0.540667	10.9361	31626.1	1141.76	37.942	2.6017	0.0835	1673.58	221.367	13.5284	1.411	0.0554	9.7736	3.5137
97	Yes	Yes	A. tauschii	Normal	0.134	0.012	0.146185	0.080502	117	118	40.9	5.4	0.3	139	47	30	77	11.47	1.676	0.593	14.081	364	7.74468	150	3.19149	0.342	0.0072766	0.00228	50	1.482	0.105248	36872.3	2034.26	0.7005	8.937	0.494	12.2908	36270.1	580.167	20.6087	1.0901	0.2806	1572.84	114.328	7.3382	0.5685	0.1898	7.7545	1.8455
98	Yes	Yes	A. tauschii	Died					125	127	42.2	5.3	0.4	150	11	71	82	8.72	0.332	0.264	9.325	103	9.36364	8	0.727273	0.009	0.000818182	0.001125	65	1.005	0.107775	27007.7	1419.29	0.5001	5.937	0.335	9.00256	26613	378.189	15.2096	0.9889	0.2658	1097.15	75.126	5.4961	0.5181	0.1755	5.2515	1.2238
99	Yes	Yes	A. tauschii	Died					Died	Died	Died	Died	Died	Died	Died	25	25	1.97	0	0	1.97	0	0	0	0	0	0	0	No root	0.026	0.013198	140.555	9.8249	0.2225	0.055	0.00866667	0.0468516	139.116	0.4932	0.8304	0.0152	0.0998	8.4105	0.1092	0.3015	0.0091	0.0721	0.0497	0.002
100	Yes	Yes	A. tauschii	Normal	0.15	0.071	0.220517	0.31995	122	124	51.3	8.2	0.5	144	61	14	75	17.86	4.06512	0.877	25.556	516	8.45902	433	7.09836	2.75388	0.0451456	0.00636	85	9.72	0.380341	115226	6662.87	1.6671	30.768	3.24	38.4087	112442	2620.22	149.662	13.0699	1.3383	4952.52	528.07	53.9451	6.8241	0.9141	25.0303	8.7426
[truncated: 3 more columns]

## Sheet: Soil dataset
Box Number	Treatments			Plant Condition	Tillering	Tillering	Tillering	Tillering	Tillering	Heading	Heading	Harvest	Harvest	Harvest	Harvest	Harvest
	Compost	Earthworms	Variety		Soil Nitrate (NO3)	Soil Ammonium (NH4)	Soil microbial biomass carbon (MBC)	Soil microbial biomass nitrogen (MBN)	Soil MBC:MBN	Soil Nitrate (NO3)	Soil Ammonium (NH4)	Soil Nitrate (NO3)	Soil Ammonium (NH4)	Soil microbial biomass carbon (MBC)	Soil microbial biomass nitrogen (MBN)	Soil MBC:MBN
					μg g-dry soil	μg g-dry soil	mg kg- dry soil	mg kg- dry soil		μg g-dry soil	μg g-dry soil	μg g-dry soil	μg g-dry soil	mg kg- dry soil	mg kg- dry soil
1	No	No	Gypsum	Normal	44.0209	0.0895335	97.9673	11.9879	8.17216	1.53667	0.137139	1.24275	0.486578	281.627	15.584	18.0716
2	No	No	Gypsum	Normal	40.0229	0.212774	228.652	27.0081	8.46605	1.80961	0.219645	2.30954	0.215621	179.179	21.8736	8.19156
3	No	No	Gypsum	Normal	57.1573	0.14172	148.298	14.915	9.94286	2.08765	0.266467	0.510502	0.47692	137.115	15.6316	8.77169
4	No	No	Gypsum	Stunted	56.0083	0.35311	150.713	15.0666	10.0031	4.04998	0.494813	0.593968	0.471341	136.506	16.9551	8.05103
5	No	No	Gypsum	Normal	34.7755	0.220145	141.588	16.4388	8.61307	1.94119	0.67418	3.11586	0.264791	163.282	14.8301	11.0101
6	No	No	Red Fife	Normal	43.5607	0.240833	126.258	18.5158	6.81895	1.48957	0.325309	4.44654	0.536893	140.921	10.8564	12.9804
7	No	No	Red Fife	Normal	39.3735	0.11591	125.62	19.4924	6.4446	2.49282	0.317045	2.94693	0.34098	177.506	19.4221	9.13935
8	No	No	Red Fife	Normal	33.344	0.205246	100.989	17.1399	5.89205	1.65929	0.114632	2.81378	0.27558	186.972	17.5209	10.6714
9	No	No	Red Fife	Normal	42.862	0.217863	221.042	23.3739	9.45679	1.12634	0.310089	3.64932	0.424296	165.645	13.2579	12.4941
10	No	No	Red Fife	Normal	32.9249	0.342774	118.607	18.0394	6.57488	0.645358	0.470057	2.38883	0.621323	138.284	11.8457	11.6738
11	No	No	Rht2M	Normal	44.4232	0.140503	98.3547	8.494	11.5793	0.751921	0.300961	1.58495	0.412226	221.226	23.9361	9.24236
12	No	No	Rht2M	Normal	37.4269	0.264958	86.9434	19.8592	4.37799	0.973305	0.392983	2.70644	0.36542	202.284	22.1584	9.129
13	No	No	Rht2M	Normal	65.5168	0.0464679	72.453	15.01	4.83	2.80447	0.510577	4.24499	0.530547	196.884	17.8353	11.039
14	No	No	Rht2M	Normal	61.4161	0.439374	93.4212	16.1491	5.78493	3.01542	0.468136	1.48584	0.257873	135.206	10.168	13.2972
15	No	No	Rht2M	Normal	33.1597	0.127701	127.302	14.7393	8.63695	lost sample	lost sample	1.89203	0.371753	149.131	12.599	11.8367
16	No	No	Rht2W	Normal	34.422	1.00238	197.008	22.3015	8.83381	2.30817	0.140954	2.48394	0.374631	190.838	20.2777	9.41121
17	No	No	Rht2W	Normal	36.7738	0.215264	163.135	33.5925	4.8563	1.32177	0.24871	3.23731	0.332942	211.313	30.1513	7.0084
18	No	No	Rht2W	Normal	52.3815	0.16798	158.24	28.4545	5.56114	lost sample	lost sample	1.2784	0.216678	219.919	19.2423	11.4289
19	No	No	Rht2W	Normal	44.7155	0.136054	115.666	16.3627	7.06887	0.777984	0.304632	2.08995	0.353857	202.898	20.0169	10.1363
20	No	No	Rht2W	Normal	22.8864	0.248067	214.836	26.8164	8.01134	1.01943	0.459272	1.75563	0.373812	157.397	19.5881	8.03538
21	No	No	A. tauschii	Normal	37.0289	0.276916	139.568	171.315	0.814686	lost sample	lost sample	1.76041	0.896428	214.843	15.0685	14.2578
22	No	No	A. tauschii	Normal	36.5439	0.205447	143.088	22.2061	6.44366	0.536218	0.325181	1.68275	0.348661	225.212	13.4425	16.7538
23	No	No	A. tauschii	Normal	21.9079	0.381492	152.864	19.5553	7.81702	0.736905	0.472079	0.558674	0.524692	186.942	15.9373	11.7298
24	No	No	A. tauschii	Normal	21.6252	-0.0226569	120.305	22.4057	5.36938	0.862593	0.310537	0.647027	0.654564	210.118	18.152	11.5754
25	No	No	A. tauschii	Normal	22.9298	0.247948	91.8818	19.2393	4.77572	0.499978	0.24246	0.376021	0.315418	180.721	10.7891	16.7503
26	No	Yes	Gypsum	Normal	51.8519	0.158379	NA	NA	NA	0.873454	1.16659	NA	NA	NA	NA	NA
27	No	Yes	Gypsum	Normal	17.8629	0.140435	NA	NA	NA	0.780886	0.775764	NA	NA	NA	NA	NA
28	No	Yes	Gypsum	Normal	46.3404	0.280819	NA	NA	NA	1.64667	0.310492	NA	NA	NA	NA	NA
29	No	Yes	Gypsum	Normal	38.3797	0.808594	NA	NA	NA	4.88931	0.257533	NA	NA	NA	NA	NA
30	No	Yes	Gypsum	Normal	34.2782	0.206442	NA	NA	NA	1.11128	0.455936	NA	NA	NA	NA	NA
31	No	Yes	Red Fife	Normal	34.9768	-0.0515121	NA	NA	NA	0.145768	0.042113	NA	NA	NA	NA	NA
32	No	Yes	Red Fife	Normal	28.708	0.0998094	NA	NA	NA	1.04141	0.248507	NA	NA	NA	NA	NA
33	No	Yes	Red Fife	Normal	26.3713	0.395233	NA	NA	NA	lost sample	lost sample	NA	NA	NA	NA	NA
34	No	Yes	Red Fife	Normal	31.1095	0.115299	NA	NA	NA	lost sample	lost sample	NA	NA	NA	NA	NA
35	No	Yes	Red Fife	Normal	35.9116	0.560357	NA	NA	NA	1.1169	0.370513	NA	NA	NA	NA	NA
36	No	Yes	Rht2M	Normal	29.3023	0.231808	NA	NA	NA	1.46058	0.25224	NA	NA	NA	NA	NA
37	No	Yes	Rht2M	Normal	30.9399	0.286854	NA	NA	NA	0.469927	0.337506	NA	NA	NA	NA	NA
38	No	Yes	Rht2M	Normal	54.6213	0.22133	NA	NA	NA	1.18332	0.105734	NA	NA	NA	NA	NA
39	No	Yes	Rht2M	Normal	41.1188	0.412717	NA	NA	NA	0.571891	0.156738	NA	NA	NA	NA	NA
40	No	Yes	Rht2M	Normal	33.2151	0.397334	NA	NA	NA	0.855711	1.03266	NA	NA	NA	NA	NA
41	No	Yes	Rht2W	Normal	18.9407	0.121187	NA	NA	NA	0.478257	0.463176	NA	NA	NA	NA	NA
42	No	Yes	Rht2W	Normal	19.7778	0.280304	NA	NA	NA	0.865132	0.421538	NA	NA	NA	NA	NA
43	No	Yes	Rht2W	Normal	15.9595	0.212935	NA	NA	NA	lost sample	lost sample	NA	NA	NA	NA	NA
44	No	Yes	Rht2W	Normal	11.5178	0.16282	NA	NA	NA	1.57027	0.150639	NA	NA	NA	NA	NA
45	No	Yes	Rht2W	Normal	18.5546	0.173287	NA	NA	NA	1.07394	0.569255	NA	NA	NA	NA	NA
46	No	Yes	A. tauschii	Normal	19.2767	0.0316863	NA	NA	NA	1.71268	0.193085	NA	NA	NA	NA	NA
47	No	Yes	A. tauschii	Normal	14.0441	0.356964	NA	NA	NA	0.711613	0.12312	NA	NA	NA	NA	NA
48	No	Yes	A. tauschii	Normal	22.8637	0.183517	NA	NA	NA	1.16667	0.145385	NA	NA	NA	NA	NA
49	No	Yes	A. tauschii	Normal	12.9065	0.0516323	NA	NA	NA	1.59952	0.246801	NA	NA	NA	NA	NA
50	No	Yes	A. tauschii	Normal	17.6537	0.309863	NA	NA	NA	0.989652	0.311046	NA	NA	NA	NA	NA
51	Yes	No	Gypsum	Normal	53.899	0.36335	181.742	36.9347	4.92062	2.32247	0.490814	6.49051	0.652317	214.691	28.7794	7.45988
52	Yes	No	Gypsum	Desease	76.4768	0.424595	206.697	32.6871	6.3235	5.4371	0.218231	2.9663	0.509202	174.304	16.0474	10.8618
53	Yes	No	Gypsum	Normal	84.1621	0.573498	237.133	41.7203	5.68388	22.3425	0.383846	5.46101	0.522073	228.222	26.1112	8.74039
54	Yes	No	Gypsum	Normal	71.2212	0.52566	202.488	47.7895	4.23707	17.6803	0.21243	1.32345	0.581212	205.198	25.3139	8.10614
55	Yes	No	Gypsum	Normal	42.8327	0.253906	129.494	15.6136	8.2937	3.83339	0.311479	0.544905	0.575139	204.817	26.705	7.66962
56	Yes	No	Red Fife	Normal	54.3229	0.418012	158.852	31.0457	5.11672	37.1846	0.499666	2.48362	0.624182	189.372	13.7524	13.7702
57	Yes	No	Red Fife	Normal	94.6963	0.512466	153.899	12.6249	12.1901	32.3731	0.168573	15.9759	0.5606	217.561	7.42388	29.3056
58	Yes	No	Red Fife	Normal	57.3344	0.976775	244.027	18.0911	13.4888	31.3161	0.396879	4.90675	0.561138	349.869	22.4239	15.6025
59	Yes	No	Red Fife	Normal	63.9643	0.265332	219.336	24.1504	9.08211	14.1102	0.351613	8.2879	0.480991	236.977	27.9828	8.46867
60	Yes	No	Red Fife	Normal	33.6863	0.526574	170.234	27.1795	6.26333	13.7804	0.277623	2.82052	0.473964	225.336	22.7642	9.89872
61	Yes	No	Rht2M	Normal	82.8663	0.475926	219.755	17.2943	12.7068	40.4999	0.212924	19.6637	0.335286	274.058	36.1601	7.57901
62	Yes	No	Rht2M	Normal	69.6155	0.326169	228.341	34.4203	6.63389	1.3343	0.168081	3.60963	0.532013	197.515	22.7767	8.67182
63	Yes	No	Rht2M	Normal	87.1188	0.239922	133.052	18.2646	7.28471	32.7831	0.270382	5.09975	0.49664	226.656	22.4972	10.0749
64	Yes	No	Rht2M	Normal	66.5208	0.422364	138.102	18.9622	7.283	22.0976	0.527999	4.49833	0.471699	229.069	23.6274	9.69507
65	Yes	No	Rht2M	Normal	64.4652	0.338369	218.665	39.4652	5.54072	8.15732	0.0938073	24.428	0.464625	200.888	18.0327	11.1402
66	Yes	No	Rht2W	Normal	92.7961	0.404565	183.426	21.9837	8.34371	9.68563	0.423665	0.754834	0.283726	258.118	25.789	10.0089
67	Yes	No	Rht2W	Stunted	72.888	0.612331	229.572	30.154	7.61331	8.66119	0.443706	1.20564	0.473418	248.228	29.3023	8.47129
68	Yes	No	Rht2W	Normal	113.903	0.38439	219.579	22.1366	9.91925	17.7973	0.223848	4.20607	0.400366	278.489	33.3542	8.34944
69	Yes	No	Rht2W	Normal	61.8025	0.236046	123.257	19.1705	6.42955	1.39465	0.269609	1.27478	0.44655	198.466	21.6236	9.17823
70	Yes	No	Rht2W	Normal	113.515	15.7502	287.194	37.6005	7.63804	1.03344	0.815855	0.906828	0.42043	144.07	14.1928	10.1509
71	Yes	No	A. tauschii	Normal	77.6774	0.216978	155.172	23.7107	6.54438	2.0963	0.310764	1.91155	1.07977	276.252	36.476	7.57351
72	Yes	No	A. tauschii	Normal	91.6417	0.258096	348.979	34.89	10.0023	2.61391	0.357523	1.66151	1.13614	262.55	26.6082	9.86723
73	Yes	No	A. tauschii	Normal	47.6794	0.367654	170.231	32.7482	5.19817	4.45682	0.243251	1.09217	0.676605	258.127	24.1277	10.6984
74	Yes	No	A. tauschii	Normal	58.046	0.113051	90.2167	31.9406	2.82452	5.19959	0.41859	1.04101	0.792632	215.548	22.838	9.43812
75	Yes	No	A. tauschii	Normal	31.4921	23.5177	47.9843	10.01	4.78996	3.43655	0.629132	0.81664	1.03475	118.405	-2.58682	-45.7723
76	Yes	Yes	Gypsum	Normal	38.4562	0.371692	NA	NA	NA	7.81641	0.475669	NA	NA	NA	NA	NA
77	Yes	Yes	Gypsum	Normal	46.7931	0.534935	NA	NA	NA	5.00871	1.3951	NA	NA	NA	NA	NA
78	Yes	Yes	Gypsum	Normal	61.7638	0.254692	NA	NA	NA	34.3204	0.404383	NA	NA	NA	NA	NA
79	Yes	Yes	Gypsum	Normal	37.2051	0.467614	NA	NA	NA	1.0635	0.312048	NA	NA	NA	NA	NA
80	Yes	Yes	Gypsum	Normal	4.8522	19.3381	NA	NA	NA	8.11501	2.89971	NA	NA	NA	NA	NA
81	Yes	Yes	Red Fife	Normal	67.6108	0.699824	NA	NA	NA	11.5243	0.645863	NA	NA	NA	NA	NA
82	Yes	Yes	Red Fife	Normal	42.0734	0.170632	NA	NA	NA	4.64696	0.695671	NA	NA	NA	NA	NA
83	Yes	Yes	Red Fife	Normal	54.1727	0.490634	NA	NA	NA	4.19303	0.358726	NA	NA	NA	NA	NA
84	Yes	Yes	Red Fife	Normal	64.6273	0.230662	NA	NA	NA	25.273	0.264849	NA	NA	NA	NA	NA
85	Yes	Yes	Red Fife	Normal	16.326	10.3668	NA	NA	NA	2.03759	2.63729	NA	NA	NA	NA	NA
86	Yes	Yes	Rht2M	Normal	90.9088	0.343459	NA	NA	NA	23.7658	0.386208	NA	NA	NA	NA	NA
87	Yes	Yes	Rht2M	Normal	106.547	0.704469	NA	NA	NA	4.83087	0.275277	NA	NA	NA	NA	NA
88	Yes	Yes	Rht2M	Normal	59.4446	0.324938	NA	NA	NA	17.1905	0.29456	NA	NA	NA	NA	NA
89	Yes	Yes	Rht2M	Normal	90.7001	0.444465	NA	NA	NA	130.859	0.433957	NA	NA	NA	NA	NA
90	Yes	Yes	Rht2M	Normal	18.0643	5.25173	NA	NA	NA	0.414958	1.61782	NA	NA	NA	NA	NA
91	Yes	Yes	Rht2W	Normal	65.8551	0.337776	NA	NA	NA	18.1749	0.383903	NA	NA	NA	NA	NA
92	Yes	Yes	Rht2W	Normal	47.1399	0.310713	NA	NA	NA	lost sample	lost sample	NA	NA	NA	NA	NA
93	Yes	Yes	Rht2W	Normal	46.847	0.426515	NA	NA	NA	3.82566	0.394325	NA	NA	NA	NA	NA
94	Yes	Yes	Rht2W	Normal	61.5897	1.13148	NA	NA	NA	3.42763	0.315116	NA	NA	NA	NA	NA
95	Yes	Yes	Rht2W	Normal	2.73764	4.1537	NA	NA	NA	1.04739	1.68369	NA	NA	NA	NA	NA
96	Yes	Yes	A. tauschii	Normal	67.6368	0.451593	NA	NA	NA	1.90895	0.298852	NA	NA	NA	NA	NA
97	Yes	Yes	A. tauschii	Normal	95.5619	0.177251	NA	NA	NA	2.71105	0.266369	NA	NA	NA	NA	NA
98	Yes	Yes	A. tauschii	Died	111.564	1.00613	NA	NA	NA	3.94791	0.212419	NA	NA	NA	NA	NA
99	Yes	Yes	A. tauschii	Died	59.4715	0.659461	NA	NA	NA	2.24124	0.226757	NA	NA	NA	NA	NA
100	Yes	Yes	A. tauschii	Normal	12.8099	14.4692	NA	NA	NA	4.95875	0.683128	NA	NA	NA	NA	NA
